# Supplementary material for: Synthesis of new Ag(i) and Cd(ii) hydrozanomide-based complexes with antibacterial and anticancer properties
Source: RSC Adv. 2025 Jun 10;15(25):19598–609. doi: 10.1039/d5ra02001h (PMC12150283; doi:10.1039/d5ra02001h)
Supplement: RA-015-D5RA02001H-s002 [file RA-015-D5RA02001H-s002.cif]

# Supplementary Information (SI) for RSC Advances.
# This journal is © The Royal Society of Chemistry 2025

####################################################################### 
# 
# This file contains crystal structure data downloaded from the 
# Cambridge Structural Database (CSD) hosted by the Cambridge 
# Crystallographic Data Centre (CCDC).
# 
# Full information about CCDC data access policies and citation 
# guidelines are available at http://www.ccdc.cam.ac.uk/access/V1 
# 
# Audit and citation data items may have been added by the CCDC. 
# Please retain this information to preserve the provenance of 
# this file and to allow appropriate attribution of the data. 
# 
#######################################################################

data_0308
_database_code_depnum_ccdc_archive 'CCDC 2388390'
loop_
_audit_author_name
_audit_author_address
'Jaromir Marek'
;Masaryk University
Czech Republic
;
_audit_update_record             
;
2024-10-02 deposited with the CCDC.	2025-05-30 downloaded from the CCDC.
;

_audit_creation_method           SHELXL-2019/3
_shelx_SHELXL_version_number     2019/3
_chemical_name_systematic        ?
_chemical_name_common            ?
_chemical_melting_point          ?
_chemical_formula_moiety         ?
_chemical_formula_sum            'C16 H18 Ag N7 O3'
_chemical_formula_weight         464.24

loop_
_atom_type_symbol
_atom_type_description
_atom_type_scat_dispersion_real
_atom_type_scat_dispersion_imag
_atom_type_scat_source
C C 0.0033 0.0016 'International Tables Vol C Tables 4.2.6.8 and 6.1.1.4'
H H 0.0000 0.0000 'International Tables Vol C Tables 4.2.6.8 and 6.1.1.4'
N N 0.0061 0.0033 'International Tables Vol C Tables 4.2.6.8 and 6.1.1.4'
O O 0.0106 0.0060 'International Tables Vol C Tables 4.2.6.8 and 6.1.1.4'
Ag Ag -0.8971 1.1015 'International Tables Vol C Tables 4.2.6.8 and 6.1.1.4'

_space_group_crystal_system      triclinic
_space_group_IT_number           2
_space_group_name_H-M_alt        'P -1'
_space_group_name_Hall           '-P 1'

_shelx_space_group_comment       
;
The symmetry employed for this shelxl refinement is uniquely defined
by the following loop, which should always be used as a source of
symmetry information in preference to the above space-group names.
They are only intended as comments.
;

loop_
_space_group_symop_operation_xyz
'x, y, z'
'-x, -y, -z'

_cell_length_a                   7.4241(2)
_cell_length_b                   9.5025(3)
_cell_length_c                   12.4352(4)
_cell_angle_alpha                92.472(3)
_cell_angle_beta                 92.340(3)
_cell_angle_gamma                95.168(3)
_cell_volume                     872.01(5)
_cell_formula_units_Z            2
_cell_measurement_temperature    119.98(13)
_cell_measurement_reflns_used    4697
_cell_measurement_theta_min      1.6510
_cell_measurement_theta_max      29.4670

_exptl_crystal_description       prism
_exptl_crystal_colour            ?
_exptl_crystal_density_meas      ?
_exptl_crystal_density_method    ?
_exptl_crystal_density_diffrn    1.768
_exptl_crystal_F_000             468
_exptl_transmission_factor_min   ?
_exptl_transmission_factor_max   ?
_exptl_crystal_size_max          0.060
_exptl_crystal_size_mid          0.040
_exptl_crystal_size_min          0.020
_exptl_absorpt_coefficient_mu    1.190
_shelx_estimated_absorpt_T_min   0.932
_shelx_estimated_absorpt_T_max   0.977
_exptl_absorpt_correction_type   multi-scan
_exptl_absorpt_correction_T_min  0.74682
_exptl_absorpt_correction_T_max  1.00000
_exptl_absorpt_process_details   
;
CrysAlisPro 1.171.43.112a (Rigaku Oxford Diffraction, 2024)
Empirical absorption correction using spherical harmonics,
implemented in SCALE3 ABSPACK scaling algorithm.
;
_oxdiff_exptl_absorpt_empirical_full_min 0.588
_oxdiff_exptl_absorpt_empirical_full_max 1.602
_oxdiff_exptl_absorpt_empirical_details 
;
Empirical correction (ABSPACK) includes:
- Absorption correction using spherical harmonics
- Frame scaling
;
_exptl_absorpt_special_details   ?
_diffrn_ambient_temperature      119.98(13)
_diffrn_radiation_wavelength     0.71073
_diffrn_radiation_type           MoK\a
_diffrn_source                   'Rotating-anode X-ray tube'
_diffrn_measurement_device_type  'ROD, Synergy Custom DW system, HyPix'
_diffrn_measurement_method       '\w scans'
_diffrn_detector_area_resol_mean 10.0000
_diffrn_reflns_number            9914
_diffrn_reflns_av_unetI/netI     0.0526
_diffrn_reflns_av_R_equivalents  0.0428
_diffrn_reflns_limit_h_min       -9
_diffrn_reflns_limit_h_max       10
_diffrn_reflns_limit_k_min       -12
_diffrn_reflns_limit_k_max       13
_diffrn_reflns_limit_l_min       -14
_diffrn_reflns_limit_l_max       16
_diffrn_reflns_theta_min         1.641
_diffrn_reflns_theta_max         31.084
_diffrn_reflns_theta_full        25.242
_diffrn_measured_fraction_theta_max 0.770
_diffrn_measured_fraction_theta_full 0.997
_diffrn_reflns_Laue_measured_fraction_max 0.770
_diffrn_reflns_Laue_measured_fraction_full 0.997
_diffrn_reflns_point_group_measured_fraction_max 0.770
_diffrn_reflns_point_group_measured_fraction_full 0.997
_reflns_number_total             4320
_reflns_number_gt                3431
_reflns_threshold_expression     'I > 2\s(I)'
_reflns_Friedel_coverage         0.000
_reflns_Friedel_fraction_max     .
_reflns_Friedel_fraction_full    .

_reflns_special_details          
;
 Reflections were merged by SHELXL according to the crystal
 class for the calculation of statistics and refinement.
 
 _reflns_Friedel_fraction is defined as the number of unique
 Friedel pairs measured divided by the number that would be
 possible theoretically, ignoring centric projections and
 systematic absences.
;

_computing_data_collection       'CrysAlisPro 1.171.43.112a (Rigaku OD, 2024)'
_computing_cell_refinement       'CrysAlisPro 1.171.43.112a (Rigaku OD, 2024)'
_computing_data_reduction        'CrysAlisPro 1.171.43.112a (Rigaku OD, 2024)'
_computing_structure_solution    'SHELXT 2018/2 (Sheldrick, 2018)'
_computing_structure_refinement  'SHELXL-2019/2 (Sheldrick, 2019)'
_computing_molecular_graphics    ?
_computing_publication_material  ?
_refine_special_details          ?
_refine_ls_structure_factor_coef Fsqd
_refine_ls_matrix_type           full
_refine_ls_weighting_scheme      calc
_refine_ls_weighting_details     
'w=1/[\s^2^(Fo^2^)+(0.0373P)^2^+3.2674P] where P=(Fo^2^+2Fc^2^)/3'
_atom_sites_solution_primary     ?
_atom_sites_solution_secondary   ?
_atom_sites_solution_hydrogens   mixed
_refine_ls_hydrogen_treatment    mixed
_refine_ls_extinction_method     none
_refine_ls_extinction_coef       .
_refine_ls_number_reflns         4320
_refine_ls_number_parameters     253
_refine_ls_number_restraints     195
_refine_ls_R_factor_all          0.0793
_refine_ls_R_factor_gt           0.0554
_refine_ls_wR_factor_ref         0.1146
_refine_ls_wR_factor_gt          0.1060
_refine_ls_goodness_of_fit_ref   1.101
_refine_ls_restrained_S_all      1.078
_refine_ls_shift/su_max          0.000
_refine_ls_shift/su_mean         0.000

loop_
_atom_site_label
_atom_site_type_symbol
_atom_site_fract_x
_atom_site_fract_y
_atom_site_fract_z
_atom_site_U_iso_or_equiv
_atom_site_adp_type
_atom_site_occupancy
_atom_site_site_symmetry_order
_atom_site_calc_flag
_atom_site_refinement_flags_posn
_atom_site_refinement_flags_adp
_atom_site_refinement_flags_occupancy
_atom_site_disorder_assembly
_atom_site_disorder_group
Ag1 Ag 1.000000 0.500000 0.500000 0.02008(13) Uani 1 2 d S . P . .
Ag2 Ag 0.500000 0.500000 1.000000 0.02188(14) Uani 1 2 d S . P . .
N1 N 0.7085(5) 0.6893(4) 0.4151(3) 0.0154(7) Uani 1 1 d . . . . .
N2 N 0.7568(5) 0.6024(4) 0.4978(3) 0.0155(7) Uani 1 1 d . . . . .
N3 N 0.5056(5) 0.6844(4) 0.5802(3) 0.0172(7) Uani 1 1 d . . . . .
H3A H 0.431(8) 0.680(6) 0.627(5) 0.026 Uiso 1 1 d . U . . .
H3B H 0.475(7) 0.726(6) 0.523(5) 0.026 Uiso 1 1 d . U . . .
N4 N 0.7423(5) 0.3907(4) 0.6486(3) 0.0147(7) Uani 1 1 d . . . . .
N5 N 0.6470(5) 0.4719(4) 0.8553(3) 0.0138(7) Uani 1 1 d . . . . .
N6 N 0.8178(5) 0.1771(4) 0.7110(3) 0.0152(7) Uani 1 1 d . . . . .
C1 C 0.6700(6) 0.8722(5) 0.2386(4) 0.0201(9) Uani 1 1 d . . . . .
H1 H 0.632662 0.906512 0.306275 0.024 Uiso 1 1 calc R U . . .
C2 C 0.6493(7) 0.9499(5) 0.1480(4) 0.0271(10) Uani 1 1 d . . . . .
H2 H 0.600202 1.038659 0.153810 0.033 Uiso 1 1 calc R U . . .
C3 C 0.7000(7) 0.8983(6) 0.0483(4) 0.0320(11) Uani 1 1 d . . . . .
H3 H 0.682958 0.951438 -0.013734 0.038 Uiso 1 1 calc R U . . .
C4 C 0.7753(7) 0.7702(6) 0.0384(4) 0.0266(10) Uani 1 1 d . . . . .
H4 H 0.809746 0.735599 -0.029832 0.032 Uiso 1 1 calc R U . . .
C5 C 0.7999(6) 0.6924(5) 0.1299(3) 0.0199(9) Uani 1 1 d . . . . .
H5 H 0.853065 0.605270 0.123961 0.024 Uiso 1 1 calc R U . . .
C6 C 0.7469(6) 0.7421(5) 0.2300(3) 0.0180(9) Uani 1 1 d . . . . .
C7 C 0.7752(6) 0.6603(5) 0.3258(3) 0.0170(8) Uani 1 1 d . . . . .
H7 H 0.846492 0.582335 0.320485 0.020 Uiso 1 1 calc R U . . .
C8 C 0.6455(6) 0.6060(4) 0.5769(3) 0.0136(8) Uani 1 1 d . . . . .
C9 C 0.6746(6) 0.5151(4) 0.6705(3) 0.0136(8) Uani 1 1 d . . . . .
C10 C 0.6229(6) 0.5551(4) 0.7709(3) 0.0153(8) Uani 1 1 d . . . . .
H10 H 0.569859 0.641632 0.781571 0.018 Uiso 1 1 calc R U . . .
C11 C 0.7206(5) 0.3518(4) 0.8377(3) 0.0145(8) Uani 1 1 d . . . . .
H11 H 0.746287 0.295066 0.896485 0.017 Uiso 1 1 calc R U . . .
C12 C 0.7621(5) 0.3063(4) 0.7309(3) 0.0132(7) Uani 1 1 d . . . . .
C13 C 0.8273(6) 0.1170(5) 0.6005(3) 0.0190(9) Uani 1 1 d . . . . .
H13A H 0.914348 0.175512 0.558932 0.023 Uiso 1 1 calc R U . . .
H13B H 0.707087 0.108885 0.562101 0.023 Uiso 1 1 calc R U . . .
C14 C 0.8923(7) -0.0286(5) 0.6181(4) 0.0218(9) Uani 1 1 d . . . . .
H14A H 1.026128 -0.023666 0.623810 0.026 Uiso 1 1 calc R U . . .
H14B H 0.847431 -0.097131 0.558649 0.026 Uiso 1 1 calc R U . . .
C15 C 0.8101(7) -0.0695(5) 0.7246(4) 0.0220(9) Uani 1 1 d . . . . .
H15A H 0.682135 -0.108191 0.712985 0.026 Uiso 1 1 calc R U . . .
H15B H 0.878925 -0.140652 0.759970 0.026 Uiso 1 1 calc R U . . .
C16 C 0.8251(6) 0.0688(4) 0.7917(3) 0.0179(8) Uani 1 1 d . . . . .
H16A H 0.723345 0.071953 0.840523 0.022 Uiso 1 1 calc R U . . .
H16B H 0.940651 0.081789 0.835119 0.022 Uiso 1 1 calc R U . . .
O1_1 O 0.6811(6) 0.2943(4) 1.1052(3) 0.0328(8) Uani 1 1 d . . . . .
O2_1 O 0.9600(6) 0.3693(5) 1.1511(4) 0.0502(12) Uani 1 1 d . . . . .
O3_1 O 0.7780(5) 0.2986(5) 1.2724(3) 0.0374(10) Uani 1 1 d . . . . .
N1_1 N 0.8074(6) 0.3210(4) 1.1756(4) 0.0272(9) Uani 1 1 d . . . . .

loop_
_atom_site_aniso_label
_atom_site_aniso_U_11
_atom_site_aniso_U_22
_atom_site_aniso_U_33
_atom_site_aniso_U_23
_atom_site_aniso_U_13
_atom_site_aniso_U_12
Ag1 0.0201(3) 0.0260(3) 0.0166(3) 0.00733(19) 0.00572(19) 0.0104(2)
Ag2 0.0304(3) 0.0245(3) 0.0126(2) 0.00232(18) 0.0106(2) 0.0074(2)
N1 0.0154(18) 0.0203(18) 0.0115(16) 0.0067(13) 0.0015(13) 0.0045(14)
N2 0.0189(18) 0.0152(17) 0.0134(16) 0.0049(12) 0.0016(13) 0.0050(14)
N3 0.0175(19) 0.0222(19) 0.0137(17) 0.0048(14) 0.0050(14) 0.0078(14)
N4 0.0154(17) 0.0167(17) 0.0124(16) 0.0039(12) 0.0027(13) 0.0010(13)
N5 0.0177(18) 0.0190(17) 0.0050(14) 0.0019(12) 0.0059(12) 0.0009(13)
N6 0.0191(18) 0.0159(16) 0.0121(16) 0.0024(12) 0.0064(13) 0.0058(14)
C1 0.019(2) 0.022(2) 0.019(2) 0.0052(16) 0.0001(17) 0.0028(17)
C2 0.022(2) 0.027(2) 0.033(3) 0.0143(19) -0.0015(19) 0.0022(19)
C3 0.025(3) 0.046(3) 0.025(2) 0.022(2) -0.0021(19) -0.002(2)
C4 0.027(3) 0.042(3) 0.010(2) 0.0097(18) -0.0013(17) -0.006(2)
C5 0.021(2) 0.027(2) 0.0116(19) 0.0023(16) 0.0017(16) -0.0013(18)
C6 0.019(2) 0.022(2) 0.0129(19) 0.0060(15) 0.0009(16) -0.0025(17)
C7 0.014(2) 0.021(2) 0.0165(19) 0.0066(15) 0.0000(15) 0.0023(16)
C8 0.0158(19) 0.0139(19) 0.0107(17) 0.0006(14) -0.0022(14) 0.0001(15)
C9 0.016(2) 0.0126(18) 0.0107(17) 0.0007(13) -0.0011(14) -0.0034(15)
C10 0.018(2) 0.0147(19) 0.0135(18) 0.0028(14) 0.0028(15) 0.0037(16)
C11 0.0121(19) 0.0170(19) 0.0151(19) 0.0026(14) 0.0029(15) 0.0023(15)
C12 0.0115(19) 0.0169(19) 0.0117(18) 0.0016(13) 0.0025(14) 0.0024(15)
C13 0.024(2) 0.020(2) 0.0132(19) -0.0022(15) 0.0041(16) 0.0029(17)
C14 0.028(2) 0.017(2) 0.020(2) -0.0025(16) 0.0030(18) 0.0028(18)
C15 0.028(3) 0.015(2) 0.022(2) 0.0029(16) 0.0020(18) 0.0007(18)
C16 0.025(2) 0.0159(19) 0.0143(19) 0.0047(14) 0.0048(16) 0.0031(17)
O1_1 0.042(2) 0.0301(19) 0.0287(19) 0.0030(15) 0.0031(16) 0.0137(16)
O2_1 0.026(2) 0.053(3) 0.075(3) 0.021(2) 0.024(2) 0.0086(19)
O3_1 0.033(2) 0.057(3) 0.0257(19) 0.0065(17) 0.0093(16) 0.0176(19)
N1_1 0.025(2) 0.023(2) 0.037(2) 0.0080(17) 0.0108(17) 0.0114(17)

_geom_special_details            
;
 All esds (except the esd in the dihedral angle between two l.s. planes)
 are estimated using the full covariance matrix.  The cell esds are taken
 into account individually in the estimation of esds in distances, angles
 and torsion angles; correlations between esds in cell parameters are only
 used when they are defined by crystal symmetry.  An approximate (isotropic)
 treatment of cell esds is used for estimating esds involving l.s. planes.
;

loop_
_geom_bond_atom_site_label_1
_geom_bond_atom_site_label_2
_geom_bond_distance
_geom_bond_site_symmetry_2
_geom_bond_publ_flag
Ag1 N2 2.127(4) . ?
Ag1 N2 2.127(4) 2_766 ?
Ag2 N5 2.161(3) . ?
Ag2 N5 2.161(3) 2_667 ?
N1 C7 1.263(6) . ?
N1 N2 1.401(4) . ?
N2 C8 1.312(5) . ?
N3 C8 1.332(6) . ?
N4 C12 1.338(5) . ?
N4 C9 1.347(5) . ?
N5 C11 1.322(5) . ?
N5 C10 1.357(5) . ?
N6 C12 1.346(5) . ?
N6 C16 1.471(5) . ?
N6 C13 1.473(5) . ?
C1 C2 1.384(6) . ?
C1 C6 1.409(6) . ?
C2 C3 1.392(8) . ?
C3 C4 1.387(8) . ?
C4 C5 1.398(6) . ?
C5 C6 1.397(6) . ?
C6 C7 1.469(5) . ?
C8 C9 1.499(5) . ?
C9 C10 1.370(6) . ?
C11 C12 1.433(6) . ?
C13 C14 1.528(6) . ?
C14 C15 1.532(6) . ?
C15 C16 1.519(6) . ?
O1_1 N1_1 1.257(6) . ?
O2_1 N1_1 1.238(6) . ?
O3_1 N1_1 1.256(5) . ?

loop_
_geom_angle_atom_site_label_1
_geom_angle_atom_site_label_2
_geom_angle_atom_site_label_3
_geom_angle
_geom_angle_site_symmetry_1
_geom_angle_site_symmetry_3
_geom_angle_publ_flag
N2 Ag1 N2 180.00(19) . 2_766 ?
N5 Ag2 N5 180.0 . 2_667 ?
C7 N1 N2 114.0(4) . . ?
C8 N2 N1 111.6(3) . . ?
C8 N2 Ag1 125.2(3) . . ?
N1 N2 Ag1 122.8(3) . . ?
C12 N4 C9 117.0(4) . . ?
C11 N5 C10 118.3(3) . . ?
C11 N5 Ag2 118.9(3) . . ?
C10 N5 Ag2 120.4(3) . . ?
C12 N6 C16 124.1(3) . . ?
C12 N6 C13 121.7(3) . . ?
C16 N6 C13 112.1(3) . . ?
C2 C1 C6 119.7(4) . . ?
C1 C2 C3 120.3(5) . . ?
C4 C3 C2 120.7(4) . . ?
C3 C4 C5 119.4(5) . . ?
C6 C5 C4 120.4(5) . . ?
C5 C6 C1 119.6(4) . . ?
C5 C6 C7 119.9(4) . . ?
C1 C6 C7 120.5(4) . . ?
N1 C7 C6 122.7(4) . . ?
N2 C8 N3 124.7(4) . . ?
N2 C8 C9 118.5(4) . . ?
N3 C8 C9 116.8(4) . . ?
N4 C9 C10 122.9(4) . . ?
N4 C9 C8 116.6(4) . . ?
C10 C9 C8 120.4(4) . . ?
N5 C10 C9 120.4(4) . . ?
N5 C11 C12 120.7(4) . . ?
N4 C12 N6 118.9(4) . . ?
N4 C12 C11 120.4(4) . . ?
N6 C12 C11 120.7(3) . . ?
N6 C13 C14 103.0(3) . . ?
C13 C14 C15 103.3(4) . . ?
C16 C15 C14 103.8(3) . . ?
N6 C16 C15 103.8(3) . . ?
O2_1 N1_1 O3_1 119.5(5) . . ?
O2_1 N1_1 O1_1 121.1(5) . . ?
O3_1 N1_1 O1_1 119.4(4) . . ?

_refine_diff_density_max         1.613
_refine_diff_density_min         -1.018
_refine_diff_density_rms         0.129

_shelx_res_file                  
;
TITL 0308_a.res in P-1
    0308.res
    created by SHELXL-2019/3 at 14:53:33 on 20-Sep-2024
REM Old TITL 2024-03-08-Marek-Pl-02_auto in P1
REM SHELXT solution in P-1: R1 0.136, Rweak 0.009, Alpha 0.083
REM <I/s>   0.000 for    0 systematic absences,  Orientation as input
REM Formula found by SHELXT:  C20 N6 Ag
CELL  0.71073   7.4241   9.5025  12.4352   92.472   92.340   95.168
ZERR    2.000   0.0002   0.0003   0.0004    0.003    0.003    0.003
LATT  1
SFAC C H N O AG
UNIT 32 36 14 6 2
TEMP -153
L.S. 10
SIZE 0.06 0.04 0.02
RIGU
ACTA
BOND
LIST 4
FMAP 2
PLAN 40
WGHT    0.037300    3.267400
FVAR       0.48128
AG1   5    1.000000    0.500000    0.500000    10.50000    0.02013    0.02598 =
         0.01657    0.00733    0.00572    0.01038
AG2   5    0.500000    0.500000    1.000000    10.50000    0.03035    0.02447 =
         0.01262    0.00232    0.01064    0.00735
N1    3    0.708512    0.689321    0.415085    11.00000    0.01541    0.02033 =
         0.01147    0.00674    0.00150    0.00452
N2    3    0.756795    0.602397    0.497753    11.00000    0.01890    0.01522 =
         0.01338    0.00490    0.00163    0.00502
N3    3    0.505574    0.684359    0.580245    11.00000    0.01748    0.02224 =
         0.01372    0.00483    0.00502    0.00780
H3A   2    0.431097    0.680490    0.626541    11.00000   -1.50000
H3B   2    0.475455    0.725931    0.523364    11.00000   -1.50000
N4    3    0.742328    0.390724    0.648615    11.00000    0.01540    0.01665 =
         0.01244    0.00386    0.00274    0.00102
N5    3    0.647031    0.471857    0.855331    11.00000    0.01774    0.01902 =
         0.00500    0.00192    0.00594    0.00087
N6    3    0.817793    0.177096    0.711033    11.00000    0.01905    0.01592 =
         0.01214    0.00240    0.00635    0.00575
C1    1    0.670037    0.872245    0.238621    11.00000    0.01941    0.02230 =
         0.01907    0.00521    0.00009    0.00280
AFIX  43
H1    2    0.632662    0.906512    0.306275    11.00000   -1.20000
AFIX   0
C2    1    0.649284    0.949851    0.147963    11.00000    0.02221    0.02733 =
         0.03273    0.01428   -0.00146    0.00223
AFIX  43
H2    2    0.600202    1.038659    0.153810    11.00000   -1.20000
AFIX   0
C3    1    0.700042    0.898293    0.048257    11.00000    0.02548    0.04637 =
         0.02478    0.02235   -0.00207   -0.00237
AFIX  43
H3    2    0.682958    0.951438   -0.013734    11.00000   -1.20000
AFIX   0
C4    1    0.775301    0.770154    0.038426    11.00000    0.02679    0.04164 =
         0.01023    0.00973   -0.00128   -0.00559
AFIX  43
H4    2    0.809746    0.735599   -0.029832    11.00000   -1.20000
AFIX   0
C5    1    0.799949    0.692406    0.129903    11.00000    0.02091    0.02684 =
         0.01158    0.00231    0.00172   -0.00131
AFIX  43
H5    2    0.853065    0.605270    0.123961    11.00000   -1.20000
AFIX   0
C6    1    0.746905    0.742131    0.230024    11.00000    0.01869    0.02212 =
         0.01289    0.00605    0.00086   -0.00255
C7    1    0.775180    0.660274    0.325846    11.00000    0.01392    0.02118 =
         0.01646    0.00658   -0.00001    0.00229
AFIX  43
H7    2    0.846492    0.582335    0.320485    11.00000   -1.20000
AFIX   0
C8    1    0.645489    0.606025    0.576890    11.00000    0.01582    0.01386 =
         0.01071    0.00061   -0.00218    0.00010
C9    1    0.674593    0.515081    0.670492    11.00000    0.01642    0.01259 =
         0.01067    0.00069   -0.00108   -0.00341
C10   1    0.622921    0.555071    0.770936    11.00000    0.01841    0.01465 =
         0.01353    0.00277    0.00279    0.00365
AFIX  43
H10   2    0.569859    0.641632    0.781571    11.00000   -1.20000
AFIX   0
C11   1    0.720616    0.351789    0.837692    11.00000    0.01205    0.01697 =
         0.01511    0.00261    0.00293    0.00231
AFIX  43
H11   2    0.746287    0.295066    0.896485    11.00000   -1.20000
AFIX   0
C12   1    0.762080    0.306272    0.730850    11.00000    0.01155    0.01689 =
         0.01174    0.00155    0.00254    0.00242
C13   1    0.827335    0.117036    0.600461    11.00000    0.02435    0.01957 =
         0.01316   -0.00217    0.00406    0.00286
AFIX  23
H13A  2    0.914348    0.175512    0.558932    11.00000   -1.20000
H13B  2    0.707087    0.108885    0.562101    11.00000   -1.20000
AFIX   0
C14   1    0.892288   -0.028635    0.618081    11.00000    0.02828    0.01676 =
         0.02046   -0.00248    0.00303    0.00279
AFIX  23
H14A  2    1.026128   -0.023666    0.623810    11.00000   -1.20000
H14B  2    0.847431   -0.097131    0.558649    11.00000   -1.20000
AFIX   0
C15   1    0.810123   -0.069535    0.724639    11.00000    0.02839    0.01516 =
         0.02244    0.00293    0.00197    0.00074
AFIX  23
H15A  2    0.682135   -0.108191    0.712985    11.00000   -1.20000
H15B  2    0.878925   -0.140652    0.759970    11.00000   -1.20000
AFIX   0
C16   1    0.825094    0.068760    0.791702    11.00000    0.02459    0.01588 =
         0.01425    0.00467    0.00481    0.00309
AFIX  23
H16A  2    0.723345    0.071953    0.840523    11.00000   -1.20000
H16B  2    0.940651    0.081789    0.835119    11.00000   -1.20000
AFIX   0
RESI 1
O1    4    0.681147    0.294277    1.105175    11.00000    0.04181    0.03010 =
         0.02873    0.00304    0.00307    0.01368
O2    4    0.959994    0.369277    1.151066    11.00000    0.02629    0.05329 =
         0.07530    0.02100    0.02430    0.00863
O3    4    0.778046    0.298601    1.272375    11.00000    0.03287    0.05709 =
         0.02569    0.00654    0.00929    0.01760
N1    3    0.807445    0.320958    1.175593    11.00000    0.02461    0.02294 =
         0.03710    0.00797    0.01080    0.01140
RESI 0

HKLF 4


REM  0308_a.res in P-1
REM wR2 = 0.1146, GooF = S = 1.101, Restrained GooF = 1.078 for all data
REM R1 = 0.0554 for 3431 Fo > 4sig(Fo) and 0.0793 for all 4320 data
REM 253 parameters refined using 195 restraints

END

WGHT      0.0371      3.2869

REM Highest difference peak  1.613,  deepest hole -1.018,  1-sigma level  0.129
Q1    1   0.4272  0.4231  0.9861  11.00000  0.05    1.61
Q2    1   1.0729  0.5814  0.5200  11.00000  0.05    1.53
Q3    1   0.4395  0.5786  1.0050  11.00000  0.05    1.36
Q4    1   1.0607  0.4191  0.4961  11.00000  0.05    1.35
Q5    1   1.1425  0.4970  0.5177  11.00000  0.05    0.69
Q6    1   0.3450  0.4972  0.9819  11.00000  0.05    0.64
Q7    1   0.6440  0.6380  0.0809  11.00000  0.05    0.63
Q8    1   1.1311  0.6238  0.5835  11.00000  0.05    0.60
Q9    1   0.4429  0.6642  1.0130  11.00000  0.05    0.56
Q10   1   1.0523  0.5158  0.4370  11.00000  0.05    0.55
Q11   1   0.6889  0.3864  0.9794  11.00000  0.05    0.54
Q12   1   0.9505  0.6772  0.5134  11.00000  0.05    0.52
Q13   1   0.6447  0.5429  0.6217  11.00000  0.05    0.52
Q14   1   0.6098  0.3866  0.8334  11.00000  0.05    0.51
Q15   1   0.6088  0.6796  0.0177  11.00000  0.05    0.50
Q16   1   0.7283  0.6777  0.2582  11.00000  0.05    0.47
Q17   1   0.4844  0.4825  1.0468  11.00000  0.05    0.45
Q18   1   0.7534  0.8204  0.2371  11.00000  0.05    0.45
Q19   1   0.4877  0.4832  0.7965  11.00000  0.05    0.43
Q20   1   0.8876  0.3154  1.1031  11.00000  0.05    0.43
Q21   1   0.9168  0.6825  0.6024  11.00000  0.05    0.42
Q22   1   0.8000  0.5257  0.0816  11.00000  0.05    0.41
Q23   1   1.0210  0.5755  0.4281  11.00000  0.05    0.41
Q24   1   0.2483  0.6618  0.6214  11.00000  0.05    0.41
Q25   1   1.0706  0.4669  0.5804  11.00000  0.05    0.41
Q26   1   0.8785  0.0497  0.6193  11.00000  0.05    0.39
Q27   1   0.8870 -0.1884  0.8106  11.00000  0.05    0.39
Q28   1   0.8831  0.3121  0.4698  11.00000  0.05    0.39
Q29   1   1.1127  0.4606  1.1788  11.00000  0.05    0.39
Q30   1   0.5087  0.4340  1.0705  11.00000  0.05    0.38
Q31   1   0.4663  0.3234  0.9374  11.00000  0.05    0.38
Q32   1   0.8066  0.6605 -0.0181  11.00000  0.05    0.38
Q33   1   0.8151  0.6171  0.5203  11.00000  0.05    0.38
Q34   1   0.7158  0.6001 -0.0008  11.00000  0.05    0.37
Q35   1   0.7504  0.4603  0.8354  11.00000  0.05    0.37
Q36   1   0.7030  0.7058  0.2023  11.00000  0.05    0.37
Q37   1   0.7725  0.4726  0.4216  11.00000  0.05    0.37
Q38   1   1.0310 -0.2136  0.6344  11.00000  0.05    0.36
Q39   1   0.9775  0.2750  0.9407  11.00000  0.05    0.36
Q40   1   0.5264  0.2054  1.1394  11.00000  0.05    0.36
;
_shelx_res_checksum              4631
####################################################################### 
# 
# This file contains crystal structure data downloaded from the 
# Cambridge Structural Database (CSD) hosted by the Cambridge 
# Crystallographic Data Centre (CCDC).
# 
# Full information about CCDC data access policies and citation 
# guidelines are available at http://www.ccdc.cam.ac.uk/access/V1 
# 
# Audit and citation data items may have been added by the CCDC. 
# Please retain this information to preserve the provenance of 
# this file and to allow appropriate attribution of the data. 
# 
#######################################################################

data_KG83Ag_auto
_database_code_depnum_ccdc_archive 'CCDC 2403771'
loop_
_audit_author_name
_audit_author_address
'Malgorzata Szczesio'
;Lodz University of Technology
Poland
;
_audit_update_record             
;
2024-11-19 deposited with the CCDC.	2025-05-30 downloaded from the CCDC.
;

_audit_creation_method           SHELXL-2018/3
_shelx_SHELXL_version_number     2018/3
_chemical_name_systematic        ?
_chemical_name_common            ?
_chemical_melting_point          ?
_chemical_formula_moiety         ?
_chemical_formula_sum            'C34 H36 Ag N13 O7'
_chemical_formula_weight         846.63

loop_
_atom_type_symbol
_atom_type_description
_atom_type_scat_dispersion_real
_atom_type_scat_dispersion_imag
_atom_type_scat_source
C C 0.0033 0.0016 'International Tables Vol C Tables 4.2.6.8 and 6.1.1.4'
H H 0.0000 0.0000 'International Tables Vol C Tables 4.2.6.8 and 6.1.1.4'
Ag Ag -0.8971 1.1015 'International Tables Vol C Tables 4.2.6.8 and 6.1.1.4'
N N 0.0061 0.0033 'International Tables Vol C Tables 4.2.6.8 and 6.1.1.4'
O O 0.0106 0.0060 'International Tables Vol C Tables 4.2.6.8 and 6.1.1.4'

_space_group_crystal_system      monoclinic
_space_group_IT_number           14
_space_group_name_H-M_alt        'P 21/c'
_space_group_name_Hall           '-P 2ybc'

_shelx_space_group_comment       
;
The symmetry employed for this shelxl refinement is uniquely defined
by the following loop, which should always be used as a source of
symmetry information in preference to the above space-group names.
They are only intended as comments.
;

loop_
_space_group_symop_operation_xyz
'x, y, z'
'-x, y+1/2, -z+1/2'
'-x, -y, -z'
'x, -y-1/2, z-1/2'

_cell_length_a                   11.6968(2)
_cell_length_b                   16.4562(2)
_cell_length_c                   18.2059(3)
_cell_angle_alpha                90
_cell_angle_beta                 92.6690(10)
_cell_angle_gamma                90
_cell_volume                     3500.56(9)
_cell_formula_units_Z            4
_cell_measurement_temperature    100.01(10)
_cell_measurement_reflns_used    39607
_cell_measurement_theta_min      2.7030
_cell_measurement_theta_max      32.2340

_exptl_crystal_description       plate
_exptl_crystal_colour            yellow
_exptl_crystal_density_meas      ?
_exptl_crystal_density_method    ?
_exptl_crystal_density_diffrn    1.606
_exptl_crystal_F_000             1736
_exptl_transmission_factor_min   ?
_exptl_transmission_factor_max   ?
_exptl_crystal_size_max          0.190
_exptl_crystal_size_mid          0.170
_exptl_crystal_size_min          0.120
_exptl_absorpt_coefficient_mu    0.646
_shelx_estimated_absorpt_T_min   0.887
_shelx_estimated_absorpt_T_max   0.926

_exptl_absorpt_correction_T_min  0.79915
_exptl_absorpt_correction_T_max  1.00000
_exptl_absorpt_correction_type   multi-scan

_exptl_absorpt_process_details   
;
CrysAlisPro 1.171.43.123a (Rigaku Oxford Diffraction, 2024)
Empirical absorption correction using spherical harmonics,
implemented in SCALE3 ABSPACK scaling algorithm.
;

_diffrn_ambient_temperature      100(2)
_diffrn_radiation_wavelength     0.71073
_diffrn_radiation_type           MoK\a
_diffrn_source                   'micro-focus sealed X-ray tube'
_diffrn_source_type              'PhotonJet (Mo) X-ray Source'
_diffrn_measurement_device       'four-circle diffractometer'
_diffrn_measurement_device_type  'XtaLAB Synergy, Dualflex, Pilatus 300K'
_diffrn_measurement_method       ?
_diffrn_detector_area_resol_mean ?
_diffrn_reflns_number            100678
_diffrn_reflns_av_unetI/netI     0.0281
_diffrn_reflns_av_R_equivalents  0.0463
_diffrn_reflns_limit_h_min       -15
_diffrn_reflns_limit_h_max       16
_diffrn_reflns_limit_k_min       -24
_diffrn_reflns_limit_k_max       24
_diffrn_reflns_limit_l_min       -26
_diffrn_reflns_limit_l_max       27
_diffrn_reflns_theta_min         2.475
_diffrn_reflns_theta_max         32.142
_diffrn_reflns_theta_full        25.242
_diffrn_measured_fraction_theta_max 0.884
_diffrn_measured_fraction_theta_full 0.999
_diffrn_reflns_Laue_measured_fraction_max 0.884
_diffrn_reflns_Laue_measured_fraction_full 0.999
_diffrn_reflns_point_group_measured_fraction_max 0.884
_diffrn_reflns_point_group_measured_fraction_full 0.999
_reflns_number_total             10869
_reflns_number_gt                9069
_reflns_threshold_expression     'I > 2\s(I)'
_reflns_Friedel_coverage         0.000
_reflns_Friedel_fraction_max     .
_reflns_Friedel_fraction_full    .

_reflns_special_details          
;
 Reflections were merged by SHELXL according to the crystal
 class for the calculation of statistics and refinement.
 
 _reflns_Friedel_fraction is defined as the number of unique
 Friedel pairs measured divided by the number that would be
 possible theoretically, ignoring centric projections and
 systematic absences.
;

_computing_data_collection       ?
_computing_cell_refinement       ?
_computing_data_reduction        ?
_computing_structure_solution    'SHELXT 2014/5 (Sheldrick, 2014)'
_computing_structure_refinement  'SHELXL-2018/3 (Sheldrick, 2018)'
_computing_molecular_graphics    ?
_computing_publication_material  ?
_refine_special_details          ?
_refine_ls_structure_factor_coef Fsqd
_refine_ls_matrix_type           full
_refine_ls_weighting_scheme      calc
_refine_ls_weighting_details     
'w=1/[\s^2^(Fo^2^)+(0.0318P)^2^+1.8781P] where P=(Fo^2^+2Fc^2^)/3'
_atom_sites_solution_primary     ?
_atom_sites_solution_secondary   ?
_atom_sites_solution_hydrogens   geom
_refine_ls_hydrogen_treatment    constr
_refine_ls_extinction_method     none
_refine_ls_extinction_coef       .
_refine_ls_number_reflns         10869
_refine_ls_number_parameters     496
_refine_ls_number_restraints     0
_refine_ls_R_factor_all          0.0403
_refine_ls_R_factor_gt           0.0290
_refine_ls_wR_factor_ref         0.0669
_refine_ls_wR_factor_gt          0.0638
_refine_ls_goodness_of_fit_ref   1.021
_refine_ls_restrained_S_all      1.021
_refine_ls_shift/su_max          0.005
_refine_ls_shift/su_mean         0.000

loop_
_atom_site_label
_atom_site_type_symbol
_atom_site_fract_x
_atom_site_fract_y
_atom_site_fract_z
_atom_site_U_iso_or_equiv
_atom_site_adp_type
_atom_site_occupancy
_atom_site_site_symmetry_order
_atom_site_calc_flag
_atom_site_refinement_flags_posn
_atom_site_refinement_flags_adp
_atom_site_refinement_flags_occupancy
_atom_site_disorder_assembly
_atom_site_disorder_group
Ag1 Ag 0.83323(2) 0.27715(2) 0.68044(2) 0.01433(3) Uani 1 1 d . . . . .
N1I N 0.32757(12) 0.29475(8) 0.93046(8) 0.0215(3) Uani 1 1 d . . . . .
C1 C 0.97096(13) 0.45920(9) 0.65430(8) 0.0156(3) Uani 1 1 d . . . . .
H1 H 0.923223 0.440172 0.691451 0.019 Uiso 1 1 calc R U . . .
C1A C 0.75322(12) 0.09498(8) 0.75717(7) 0.0142(3) Uani 1 1 d . . . . .
H1A H 0.812707 0.109853 0.726016 0.017 Uiso 1 1 calc R U . . .
O2I O 0.37026(12) 0.22991(7) 0.95441(8) 0.0337(3) Uani 1 1 d . . . . .
N2 N 1.01791(11) 0.40779(7) 0.61224(7) 0.0154(2) Uani 1 1 d . . . . .
N2A N 0.69704(11) 0.15012(7) 0.78925(7) 0.0154(2) Uani 1 1 d . . . . .
O3I O 0.22832(12) 0.31547(9) 0.94656(9) 0.0386(3) Uani 1 1 d . . . . .
N3 N 0.98751(10) 0.32709(7) 0.62500(6) 0.0143(2) Uani 1 1 d . . . . .
N3A N 0.72476(10) 0.22958(7) 0.77030(7) 0.0140(2) Uani 1 1 d . . . . .
O4I O 0.38357(10) 0.34062(7) 0.89016(6) 0.0229(2) Uani 1 1 d . . . . .
C4 C 1.05278(12) 0.27476(9) 0.59139(8) 0.0140(2) Uani 1 1 d . . . . .
C4A C 0.66183(12) 0.28209(9) 0.80512(8) 0.0151(3) Uani 1 1 d . . . . .
N5 N 1.14813(11) 0.29363(8) 0.55789(7) 0.0181(2) Uani 1 1 d . . . . .
H5A H 1.171859 0.344356 0.557090 0.022 Uiso 1 1 calc R U . . .
H5B H 1.187365 0.255371 0.536566 0.022 Uiso 1 1 calc R U . . .
N5A N 0.59175(12) 0.26288(8) 0.85822(8) 0.0213(3) Uani 1 1 d . . . . .
H5AA H 0.585221 0.211974 0.872230 0.026 Uiso 1 1 calc R U . . .
H5AB H 0.552061 0.301115 0.879242 0.026 Uiso 1 1 calc R U . . .
C11 C 1.01558(12) 0.18815(8) 0.59062(7) 0.0141(3) Uani 1 1 d . . . . .
C11A C 0.67038(12) 0.36905(9) 0.78372(8) 0.0156(3) Uani 1 1 d . . . . .
N12 N 0.90099(11) 0.17822(7) 0.58768(6) 0.0148(2) Uani 1 1 d . . . . .
N12A N 0.68735(11) 0.38193(7) 0.71160(7) 0.0153(2) Uani 1 1 d . . . . .
C13 C 0.85949(13) 0.10197(9) 0.57979(8) 0.0157(3) Uani 1 1 d . . . . .
C13A C 0.68631(13) 0.45923(9) 0.68743(8) 0.0164(3) Uani 1 1 d . . . . .
C14 C 0.93344(14) 0.03336(9) 0.58079(8) 0.0179(3) Uani 1 1 d . . . . .
H14 H 0.903064 -0.020089 0.576932 0.021 Uiso 1 1 calc R U . . .
C14A C 0.67550(13) 0.52602(9) 0.73599(9) 0.0194(3) Uani 1 1 d . . . . .
H14A H 0.676219 0.580241 0.718108 0.023 Uiso 1 1 calc R U . . .
C15 C 1.04941(14) 0.04575(9) 0.58743(8) 0.0186(3) Uani 1 1 d . . . . .
H15 H 1.099960 0.000547 0.589735 0.022 Uiso 1 1 calc R U . . .
C15A C 0.66403(13) 0.51053(9) 0.80918(9) 0.0207(3) Uani 1 1 d . . . . .
H15A H 0.659178 0.554365 0.842843 0.025 Uiso 1 1 calc R U . . .
C16 C 1.09373(13) 0.12523(9) 0.59084(8) 0.0173(3) Uani 1 1 d . . . . .
H16 H 1.173824 0.135156 0.593198 0.021 Uiso 1 1 calc R U . . .
C16A C 0.65942(13) 0.43029(9) 0.83461(9) 0.0194(3) Uani 1 1 d . . . . .
H16A H 0.649150 0.418531 0.884960 0.023 Uiso 1 1 calc R U . . .
N21 N 0.74475(12) 0.09483(8) 0.57129(8) 0.0196(3) Uani 1 1 d . . . . .
N21A N 0.69566(12) 0.47067(8) 0.61414(7) 0.0206(3) Uani 1 1 d . . . . .
C22 C 0.68347(14) 0.01745(9) 0.56561(8) 0.0199(3) Uani 1 1 d . . . . .
H22A H 0.715868 -0.022767 0.601264 0.024 Uiso 1 1 calc R U . . .
H22B H 0.685122 -0.005329 0.515345 0.024 Uiso 1 1 calc R U . . .
C22A C 0.68618(14) 0.55121(9) 0.57950(9) 0.0211(3) Uani 1 1 d . . . . .
H22C H 0.746554 0.588357 0.599415 0.025 Uiso 1 1 calc R U . . .
H22D H 0.610285 0.575791 0.586773 0.025 Uiso 1 1 calc R U . . .
C23 C 0.56302(14) 0.04216(11) 0.58410(9) 0.0228(3) Uani 1 1 d . . . . .
H23A H 0.554952 0.043971 0.637961 0.027 Uiso 1 1 calc R U . . .
H23B H 0.505581 0.004076 0.562056 0.027 Uiso 1 1 calc R U . . .
C23A C 0.70198(15) 0.53262(10) 0.49869(9) 0.0248(3) Uani 1 1 d . . . . .
H23C H 0.783774 0.535537 0.487188 0.030 Uiso 1 1 calc R U . . .
H23D H 0.658066 0.571271 0.466682 0.030 Uiso 1 1 calc R U . . .
C24 C 0.54981(14) 0.12671(10) 0.55028(9) 0.0223(3) Uani 1 1 d . . . . .
H24A H 0.488885 0.157898 0.573630 0.027 Uiso 1 1 calc R U . . .
H24B H 0.531795 0.123433 0.496690 0.027 Uiso 1 1 calc R U . . .
C24A C 0.65610(15) 0.44618(10) 0.48849(9) 0.0233(3) Uani 1 1 d . . . . .
H24C H 0.690282 0.419224 0.446126 0.028 Uiso 1 1 calc R U . . .
H24D H 0.571744 0.446163 0.480822 0.028 Uiso 1 1 calc R U . . .
C25 C 0.66759(13) 0.16533(9) 0.56651(9) 0.0205(3) Uani 1 1 d . . . . .
H25A H 0.688170 0.202416 0.526404 0.025 Uiso 1 1 calc R U . . .
H25B H 0.669493 0.195855 0.613413 0.025 Uiso 1 1 calc R U . . .
C25A C 0.69286(14) 0.40412(9) 0.56072(8) 0.0202(3) Uani 1 1 d . . . . .
H25C H 0.636919 0.361952 0.573724 0.024 Uiso 1 1 calc R U . . .
H25D H 0.769253 0.378788 0.557650 0.024 Uiso 1 1 calc R U . . .
C31 C 0.98952(12) 0.54696(8) 0.64619(8) 0.0146(3) Uani 1 1 d . . . . .
C31A C 0.72654(12) 0.00889(8) 0.76810(7) 0.0141(3) Uani 1 1 d . . . . .
C32 C 1.04054(13) 0.58013(9) 0.58489(8) 0.0171(3) Uani 1 1 d . . . . .
H32 H 1.062137 0.545408 0.546217 0.020 Uiso 1 1 calc R U . . .
C32A C 0.62782(13) -0.01550(9) 0.80301(8) 0.0171(3) Uani 1 1 d . . . . .
H32A H 0.577465 0.024312 0.821081 0.020 Uiso 1 1 calc R U . . .
C33 C 1.05989(13) 0.66291(9) 0.57998(8) 0.0178(3) Uani 1 1 d . . . . .
H33 H 1.095087 0.685311 0.538576 0.021 Uiso 1 1 calc R U . . .
C33A C 0.60326(13) -0.09710(9) 0.81132(8) 0.0187(3) Uani 1 1 d . . . . .
H33A H 0.536432 -0.113975 0.834836 0.022 Uiso 1 1 calc R U . . .
C34 C 1.02665(13) 0.71252(8) 0.63698(8) 0.0155(3) Uani 1 1 d . . . . .
C34A C 0.67879(13) -0.15380(9) 0.78441(8) 0.0170(3) Uani 1 1 d . . . . .
C35 C 0.97419(13) 0.68238(9) 0.69780(8) 0.0165(3) Uani 1 1 d . . . . .
H35 H 0.951597 0.717718 0.735747 0.020 Uiso 1 1 calc R U . . .
C35A C 0.77578(13) -0.13199(9) 0.74881(8) 0.0183(3) Uani 1 1 d . . . . .
H35A H 0.825159 -0.172141 0.730246 0.022 Uiso 1 1 calc R U . . .
C36 C 0.95526(13) 0.59907(9) 0.70212(8) 0.0161(3) Uani 1 1 d . . . . .
H36 H 0.918811 0.577261 0.743297 0.019 Uiso 1 1 calc R U . . .
C36A C 0.79932(13) -0.04997(9) 0.74082(8) 0.0161(3) Uani 1 1 d . . . . .
H36A H 0.865697 -0.033649 0.716530 0.019 Uiso 1 1 calc R U . . .
N41 N 1.05005(12) 0.80039(8) 0.63262(7) 0.0193(3) Uani 1 1 d . . . . .
N41A N 0.65247(13) -0.24050(8) 0.79220(8) 0.0233(3) Uani 1 1 d . . . . .
O42 O 1.10060(14) 0.82569(8) 0.57996(7) 0.0354(3) Uani 1 1 d . . . . .
O42A O 0.55841(13) -0.25986(8) 0.81279(9) 0.0376(3) Uani 1 1 d . . . . .
O43 O 1.02028(11) 0.84375(7) 0.68331(7) 0.0245(2) Uani 1 1 d . . . . .
O43A O 0.72722(12) -0.28969(7) 0.77766(8) 0.0342(3) Uani 1 1 d . . . . .

loop_
_atom_site_aniso_label
_atom_site_aniso_U_11
_atom_site_aniso_U_22
_atom_site_aniso_U_33
_atom_site_aniso_U_23
_atom_site_aniso_U_13
_atom_site_aniso_U_12
Ag1 0.01553(6) 0.01206(5) 0.01589(5) -0.00086(4) 0.00586(3) -0.00001(4)
N1I 0.0248(7) 0.0182(6) 0.0221(6) -0.0012(5) 0.0079(5) -0.0021(5)
C1 0.0156(7) 0.0138(6) 0.0173(6) -0.0007(5) 0.0005(5) -0.0019(5)
C1A 0.0158(7) 0.0122(6) 0.0145(6) 0.0015(5) 0.0006(5) -0.0007(5)
O2I 0.0394(8) 0.0156(6) 0.0471(8) 0.0066(5) 0.0113(6) 0.0015(5)
N2 0.0165(6) 0.0115(5) 0.0183(6) -0.0004(4) 0.0010(4) -0.0021(4)
N2A 0.0178(6) 0.0108(5) 0.0176(5) 0.0014(4) 0.0025(4) -0.0003(4)
O3I 0.0298(7) 0.0370(8) 0.0508(8) 0.0110(7) 0.0231(6) 0.0064(6)
N3 0.0161(6) 0.0105(5) 0.0164(5) -0.0015(4) 0.0028(4) -0.0015(4)
N3A 0.0158(6) 0.0097(5) 0.0167(5) 0.0003(4) 0.0042(4) 0.0002(4)
O4I 0.0231(6) 0.0226(6) 0.0237(5) 0.0054(4) 0.0083(4) 0.0011(5)
C4 0.0142(6) 0.0128(6) 0.0150(6) -0.0004(5) 0.0019(5) -0.0011(5)
C4A 0.0164(7) 0.0130(6) 0.0161(6) -0.0007(5) 0.0041(5) 0.0000(5)
N5 0.0170(6) 0.0138(6) 0.0243(6) -0.0006(5) 0.0081(5) -0.0022(5)
N5A 0.0259(7) 0.0142(6) 0.0251(6) 0.0006(5) 0.0139(5) 0.0023(5)
C11 0.0175(7) 0.0120(6) 0.0129(6) -0.0013(5) 0.0043(5) -0.0017(5)
C11A 0.0141(7) 0.0132(6) 0.0198(7) -0.0008(5) 0.0046(5) 0.0008(5)
N12 0.0167(6) 0.0129(5) 0.0150(5) -0.0021(4) 0.0035(4) -0.0010(4)
N12A 0.0166(6) 0.0106(5) 0.0189(6) 0.0004(4) 0.0037(4) 0.0013(4)
C13 0.0195(7) 0.0142(6) 0.0136(6) -0.0024(5) 0.0044(5) -0.0021(5)
C13A 0.0147(7) 0.0113(6) 0.0233(7) 0.0005(5) 0.0023(5) 0.0000(5)
C14 0.0261(8) 0.0112(6) 0.0168(6) -0.0016(5) 0.0052(5) -0.0013(5)
C14A 0.0172(7) 0.0110(6) 0.0303(8) -0.0023(6) 0.0032(6) 0.0000(5)
C15 0.0243(8) 0.0132(6) 0.0186(7) -0.0016(5) 0.0042(5) 0.0032(5)
C15A 0.0198(7) 0.0140(6) 0.0289(8) -0.0070(6) 0.0060(6) 0.0004(6)
C16 0.0181(7) 0.0156(6) 0.0184(6) 0.0003(5) 0.0034(5) 0.0003(5)
C16A 0.0220(8) 0.0153(7) 0.0217(7) -0.0039(6) 0.0076(6) 0.0001(6)
N21 0.0189(6) 0.0128(5) 0.0272(7) -0.0037(5) 0.0028(5) -0.0036(5)
N21A 0.0293(7) 0.0104(5) 0.0221(6) 0.0027(5) 0.0015(5) 0.0009(5)
C22 0.0245(8) 0.0155(7) 0.0195(7) -0.0014(5) -0.0002(6) -0.0078(6)
C22A 0.0215(8) 0.0124(6) 0.0291(8) 0.0062(6) -0.0009(6) -0.0005(5)
C23 0.0220(8) 0.0288(8) 0.0175(7) -0.0021(6) 0.0012(6) -0.0105(6)
C23A 0.0271(9) 0.0204(7) 0.0270(8) 0.0088(6) 0.0029(6) 0.0018(6)
C24 0.0190(7) 0.0253(8) 0.0227(7) -0.0066(6) 0.0012(6) -0.0032(6)
C24A 0.0250(8) 0.0235(8) 0.0215(7) 0.0044(6) 0.0002(6) 0.0018(6)
C25 0.0189(7) 0.0171(7) 0.0255(7) -0.0041(6) -0.0001(6) -0.0010(6)
C25A 0.0254(8) 0.0144(6) 0.0208(7) 0.0013(6) 0.0023(6) 0.0010(6)
C31 0.0138(6) 0.0124(6) 0.0175(6) -0.0014(5) -0.0002(5) -0.0004(5)
C31A 0.0176(7) 0.0115(6) 0.0130(6) 0.0000(5) -0.0013(5) 0.0005(5)
C32 0.0211(7) 0.0143(6) 0.0158(6) -0.0033(5) 0.0016(5) -0.0001(5)
C32A 0.0173(7) 0.0145(6) 0.0195(6) -0.0007(5) 0.0023(5) 0.0009(5)
C33 0.0225(7) 0.0166(7) 0.0145(6) 0.0000(5) 0.0013(5) -0.0007(6)
C33A 0.0184(7) 0.0169(7) 0.0211(7) 0.0011(5) 0.0031(5) -0.0025(5)
C34 0.0182(7) 0.0113(6) 0.0169(6) -0.0006(5) -0.0015(5) -0.0001(5)
C34A 0.0217(7) 0.0120(6) 0.0169(6) 0.0015(5) -0.0024(5) -0.0027(5)
C35 0.0183(7) 0.0134(6) 0.0177(6) -0.0026(5) 0.0012(5) 0.0014(5)
C35A 0.0215(7) 0.0135(6) 0.0200(7) -0.0014(5) 0.0008(5) 0.0030(5)
C36 0.0166(7) 0.0141(6) 0.0178(6) -0.0008(5) 0.0026(5) 0.0001(5)
C36A 0.0170(7) 0.0141(6) 0.0173(6) 0.0005(5) 0.0022(5) 0.0008(5)
N41 0.0268(7) 0.0125(5) 0.0184(6) 0.0000(5) -0.0007(5) -0.0005(5)
N41A 0.0312(8) 0.0131(6) 0.0254(7) 0.0011(5) -0.0007(5) -0.0039(5)
O42 0.0671(10) 0.0177(6) 0.0225(6) 0.0024(5) 0.0142(6) -0.0079(6)
O42A 0.0378(8) 0.0217(6) 0.0542(9) 0.0052(6) 0.0123(7) -0.0102(6)
O43 0.0306(6) 0.0145(5) 0.0288(6) -0.0053(4) 0.0060(5) 0.0012(4)
O43A 0.0389(8) 0.0133(5) 0.0506(8) -0.0022(5) 0.0033(6) 0.0020(5)

_geom_special_details            
;
 All esds (except the esd in the dihedral angle between two l.s. planes)
 are estimated using the full covariance matrix.  The cell esds are taken
 into account individually in the estimation of esds in distances, angles
 and torsion angles; correlations between esds in cell parameters are only
 used when they are defined by crystal symmetry.  An approximate (isotropic)
 treatment of cell esds is used for estimating esds involving l.s. planes.
;

loop_
_geom_bond_atom_site_label_1
_geom_bond_atom_site_label_2
_geom_bond_distance
_geom_bond_site_symmetry_2
_geom_bond_publ_flag
Ag1 N3A 2.2566(12) . ?
Ag1 N3 2.2627(12) . ?
Ag1 N12 2.5011(12) . ?
Ag1 N12A 2.5094(12) . ?
N1I O2I 1.2480(19) . ?
N1I O3I 1.2576(19) . ?
N1I O4I 1.2578(17) . ?
C1 N2 1.2817(19) . ?
C1 C31 1.469(2) . ?
C1A N2A 1.2775(18) . ?
C1A C31A 1.4662(19) . ?
N2 N3 1.3971(16) . ?
N2A N3A 1.3944(16) . ?
N3 C4 1.3200(18) . ?
N3A C4A 1.3168(18) . ?
C4 N5 1.3325(18) . ?
C4 C11 1.4901(19) . ?
C4A N5A 1.3342(18) . ?
C4A C11A 1.488(2) . ?
C11 N12 1.3488(19) . ?
C11 C16 1.381(2) . ?
C11A N12A 1.3537(18) . ?
C11A C16A 1.379(2) . ?
N12 C13 1.3506(18) . ?
N12A C13A 1.3459(18) . ?
C13 N21 1.349(2) . ?
C13 C14 1.422(2) . ?
C13A N21A 1.357(2) . ?
C13A C14A 1.420(2) . ?
C14 C15 1.371(2) . ?
C14A C15A 1.369(2) . ?
C15 C16 1.407(2) . ?
C15A C16A 1.401(2) . ?
N21 C22 1.4626(19) . ?
N21 C25 1.470(2) . ?
N21A C25A 1.464(2) . ?
N21A C22A 1.4697(19) . ?
C22 C23 1.519(2) . ?
C22A C23A 1.522(2) . ?
C23 C24 1.526(2) . ?
C23A C24A 1.529(2) . ?
C24 C25 1.533(2) . ?
C24A C25A 1.530(2) . ?
C31 C32 1.401(2) . ?
C31 C36 1.404(2) . ?
C31A C36A 1.396(2) . ?
C31A C32A 1.402(2) . ?
C32 C33 1.385(2) . ?
C32A C33A 1.383(2) . ?
C33 C34 1.390(2) . ?
C33A C34A 1.390(2) . ?
C34 C35 1.383(2) . ?
C34 N41 1.4745(18) . ?
C34A C35A 1.380(2) . ?
C34A N41A 1.4679(19) . ?
C35 C36 1.391(2) . ?
C35A C36A 1.387(2) . ?
N41 O42 1.2228(18) . ?
N41 O43 1.2295(17) . ?
N41A O42A 1.221(2) . ?
N41A O43A 1.229(2) . ?

loop_
_geom_angle_atom_site_label_1
_geom_angle_atom_site_label_2
_geom_angle_atom_site_label_3
_geom_angle
_geom_angle_site_symmetry_1
_geom_angle_site_symmetry_3
_geom_angle_publ_flag
N3A Ag1 N3 159.45(4) . . ?
N3A Ag1 N12 118.05(4) . . ?
N3 Ag1 N12 69.57(4) . . ?
N3A Ag1 N12A 70.32(4) . . ?
N3 Ag1 N12A 114.59(4) . . ?
N12 Ag1 N12A 147.16(4) . . ?
O2I N1I O3I 120.60(14) . . ?
O2I N1I O4I 120.41(14) . . ?
O3I N1I O4I 118.99(14) . . ?
N2 C1 C31 121.30(13) . . ?
N2A C1A C31A 120.47(13) . . ?
C1 N2 N3 114.12(12) . . ?
C1A N2A N3A 115.00(12) . . ?
C4 N3 N2 112.70(12) . . ?
C4 N3 Ag1 117.41(9) . . ?
N2 N3 Ag1 129.33(9) . . ?
C4A N3A N2A 110.77(12) . . ?
C4A N3A Ag1 117.86(9) . . ?
N2A N3A Ag1 130.52(9) . . ?
N3 C4 N5 125.07(13) . . ?
N3 C4 C11 116.96(12) . . ?
N5 C4 C11 117.96(12) . . ?
N3A C4A N5A 124.72(13) . . ?
N3A C4A C11A 117.33(12) . . ?
N5A C4A C11A 117.95(13) . . ?
N12 C11 C16 124.44(13) . . ?
N12 C11 C4 113.92(12) . . ?
C16 C11 C4 121.61(13) . . ?
N12A C11A C16A 124.03(14) . . ?
N12A C11A C4A 114.80(12) . . ?
C16A C11A C4A 121.17(13) . . ?
C11 N12 C13 117.93(12) . . ?
C11 N12 Ag1 103.88(9) . . ?
C13 N12 Ag1 123.57(9) . . ?
C13A N12A C11A 117.76(12) . . ?
C13A N12A Ag1 124.85(10) . . ?
C11A N12A Ag1 104.10(9) . . ?
N21 C13 N12 116.35(13) . . ?
N21 C13 C14 122.26(13) . . ?
N12 C13 C14 121.40(14) . . ?
N12A C13A N21A 116.92(13) . . ?
N12A C13A C14A 121.85(14) . . ?
N21A C13A C14A 121.23(13) . . ?
C15 C14 C13 118.79(13) . . ?
C15A C14A C13A 118.52(14) . . ?
C14 C15 C16 120.19(14) . . ?
C14A C15A C16A 120.26(14) . . ?
C11 C16 C15 117.02(14) . . ?
C11A C16A C15A 117.42(14) . . ?
C13 N21 C22 124.45(13) . . ?
C13 N21 C25 122.88(12) . . ?
C22 N21 C25 112.67(12) . . ?
C13A N21A C25A 123.30(12) . . ?
C13A N21A C22A 122.62(13) . . ?
C25A N21A C22A 112.99(12) . . ?
N21 C22 C23 102.00(13) . . ?
N21A C22A C23A 102.91(13) . . ?
C22 C23 C24 103.42(12) . . ?
C22A C23A C24A 104.28(13) . . ?
C23 C24 C25 103.11(13) . . ?
C23A C24A C25A 103.50(13) . . ?
N21 C25 C24 103.18(12) . . ?
N21A C25A C24A 103.26(12) . . ?
C32 C31 C36 119.10(13) . . ?
C32 C31 C1 122.26(13) . . ?
C36 C31 C1 118.64(13) . . ?
C36A C31A C32A 119.42(13) . . ?
C36A C31A C1A 119.01(13) . . ?
C32A C31A C1A 121.53(13) . . ?
C33 C32 C31 120.79(13) . . ?
C33A C32A C31A 120.47(14) . . ?
C32 C33 C34 118.52(14) . . ?
C32A C33A C34A 118.33(14) . . ?
C35 C34 C33 122.49(13) . . ?
C35 C34 N41 119.03(13) . . ?
C33 C34 N41 118.47(13) . . ?
C35A C34A C33A 122.75(14) . . ?
C35A C34A N41A 118.61(14) . . ?
C33A C34A N41A 118.61(14) . . ?
C34 C35 C36 118.45(13) . . ?
C34A C35A C36A 118.30(14) . . ?
C35 C36 C31 120.62(14) . . ?
C35A C36A C31A 120.72(14) . . ?
O42 N41 O43 123.72(14) . . ?
O42 N41 C34 118.28(13) . . ?
O43 N41 C34 117.97(13) . . ?
O42A N41A O43A 123.67(14) . . ?
O42A N41A C34A 118.64(14) . . ?
O43A N41A C34A 117.69(14) . . ?

_refine_diff_density_max         0.583
_refine_diff_density_min         -0.488
_refine_diff_density_rms         0.072

_shelx_res_file                  
;
TITL kg83ag_auto_a.res in P2(1)/c
    KG83Ag_auto.res
    created by SHELXL-2018/3 at 13:14:00 on 26-Aug-2024
REM Old TITL KG83Ag_auto in P2(1)/c
REM SHELXT solution in P2(1)/c
REM R1 0.089, Rweak 0.005, Alpha 0.034, Orientation as input
REM Formula found by SHELXT: C40 N8 O6 Br
CELL 0.71073 11.6968 16.4562 18.2059 90 92.669 90
ZERR 4 0.0002 0.0002 0.0003 0 0.001 0
LATT 1
SYMM -X,0.5+Y,0.5-Z
SFAC C H Ag N O
UNIT 136 144 4 52 28

L.S. 8
PLAN  4
SIZE 0.12 0.17 0.19
TEMP -173
list 4
fmap 2
acta
REM <olex2.extras>
REM <HklSrc "%.\\KG83Ag_auto.hkl">
REM </olex2.extras>

WGHT    0.031800    1.878100
FVAR       0.12963
AG1   3    0.833234    0.277151    0.680437    11.00000    0.01553    0.01206 =
         0.01589   -0.00086    0.00586   -0.00001
N1I   4    0.327568    0.294746    0.930463    11.00000    0.02482    0.01820 =
         0.02208   -0.00119    0.00795   -0.00211
C1    1    0.970963    0.459201    0.654300    11.00000    0.01565    0.01381 =
         0.01728   -0.00069    0.00048   -0.00191
AFIX  43
H1    2    0.923223    0.440172    0.691451    11.00000   -1.20000
AFIX   0
C1A   1    0.753222    0.094976    0.757169    11.00000    0.01581    0.01223 =
         0.01447    0.00150    0.00063   -0.00071
AFIX  43
H1A   2    0.812707    0.109853    0.726016    11.00000   -1.20000
AFIX   0
O2I   5    0.370262    0.229914    0.954414    11.00000    0.03944    0.01557 =
         0.04707    0.00658    0.01127    0.00151
N2    4    1.017908    0.407794    0.612243    11.00000    0.01654    0.01145 =
         0.01827   -0.00045    0.00105   -0.00214
N2A   4    0.697042    0.150121    0.789245    11.00000    0.01783    0.01080 =
         0.01760    0.00139    0.00246   -0.00028
O3I   5    0.228320    0.315472    0.946561    11.00000    0.02979    0.03701 =
         0.05083    0.01103    0.02310    0.00642
N3    4    0.987512    0.327092    0.625002    11.00000    0.01610    0.01050 =
         0.01644   -0.00153    0.00280   -0.00148
N3A   4    0.724763    0.229583    0.770299    11.00000    0.01580    0.00968 =
         0.01673    0.00028    0.00424    0.00021
O4I   5    0.383566    0.340623    0.890162    11.00000    0.02314    0.02255 =
         0.02368    0.00538    0.00828    0.00114
C4    1    1.052781    0.274763    0.591386    11.00000    0.01424    0.01283 =
         0.01503   -0.00041    0.00185   -0.00112
C4A   1    0.661828    0.282087    0.805124    11.00000    0.01639    0.01298 =
         0.01611   -0.00067    0.00410    0.00002
N5    4    1.148127    0.293633    0.557889    11.00000    0.01699    0.01378 =
         0.02432   -0.00058    0.00809   -0.00222
AFIX  93
H5A   2    1.171859    0.344356    0.557090    11.00000   -1.20000
H5B   2    1.187365    0.255371    0.536566    11.00000   -1.20000
AFIX   0
N5A   4    0.591751    0.262879    0.858225    11.00000    0.02586    0.01418 =
         0.02515    0.00058    0.01391    0.00234
AFIX  93
H5AA  2    0.585221    0.211974    0.872230    11.00000   -1.20000
H5AB  2    0.552061    0.301115    0.879242    11.00000   -1.20000
AFIX   0
C11   1    1.015582    0.188151    0.590618    11.00000    0.01755    0.01205 =
         0.01295   -0.00130    0.00429   -0.00167
C11A  1    0.670380    0.369048    0.783721    11.00000    0.01411    0.01322 =
         0.01983   -0.00085    0.00461    0.00076
N12   4    0.900993    0.178220    0.587677    11.00000    0.01673    0.01292 =
         0.01500   -0.00212    0.00348   -0.00096
N12A  4    0.687350    0.381933    0.711605    11.00000    0.01657    0.01064 =
         0.01889    0.00040    0.00375    0.00126
C13   1    0.859493    0.101972    0.579790    11.00000    0.01949    0.01422 =
         0.01360   -0.00240    0.00439   -0.00213
C13A  1    0.686305    0.459231    0.687430    11.00000    0.01466    0.01132 =
         0.02331    0.00046    0.00231   -0.00003
C14   1    0.933437    0.033362    0.580792    11.00000    0.02613    0.01118 =
         0.01676   -0.00162    0.00518   -0.00132
AFIX  43
H14   2    0.903064   -0.020089    0.576932    11.00000   -1.20000
AFIX   0
C14A  1    0.675503    0.526019    0.735992    11.00000    0.01721    0.01100 =
         0.03027   -0.00231    0.00324   -0.00004
AFIX  43
H14A  2    0.676219    0.580241    0.718108    11.00000   -1.20000
AFIX   0
C15   1    1.049405    0.045751    0.587433    11.00000    0.02427    0.01318 =
         0.01865   -0.00160    0.00423    0.00323
AFIX  43
H15   2    1.099960    0.000547    0.589735    11.00000   -1.20000
AFIX   0
C15A  1    0.664032    0.510531    0.809175    11.00000    0.01978    0.01397 =
         0.02888   -0.00697    0.00603    0.00040
AFIX  43
H15A  2    0.659178    0.554365    0.842843    11.00000   -1.20000
AFIX   0
C16   1    1.093729    0.125228    0.590845    11.00000    0.01806    0.01557 =
         0.01841    0.00030    0.00344    0.00032
AFIX  43
H16   2    1.173824    0.135156    0.593198    11.00000   -1.20000
AFIX   0
C16A  1    0.659424    0.430289    0.834607    11.00000    0.02198    0.01526 =
         0.02169   -0.00394    0.00763    0.00015
AFIX  43
H16A  2    0.649150    0.418531    0.884960    11.00000   -1.20000
AFIX   0
N21   4    0.744749    0.094835    0.571286    11.00000    0.01885    0.01281 =
         0.02722   -0.00368    0.00282   -0.00362
N21A  4    0.695664    0.470670    0.614142    11.00000    0.02929    0.01044 =
         0.02209    0.00272    0.00146    0.00085
C22   1    0.683468    0.017454    0.565612    11.00000    0.02451    0.01554 =
         0.01954   -0.00145   -0.00019   -0.00784
AFIX  23
H22A  2    0.715868   -0.022767    0.601264    11.00000   -1.20000
H22B  2    0.685122   -0.005329    0.515345    11.00000   -1.20000
AFIX   0
C22A  1    0.686176    0.551208    0.579500    11.00000    0.02148    0.01239 =
         0.02913    0.00621   -0.00092   -0.00055
AFIX  23
H22C  2    0.746554    0.588357    0.599415    11.00000   -1.20000
H22D  2    0.610285    0.575791    0.586773    11.00000   -1.20000
AFIX   0
C23   1    0.563018    0.042164    0.584095    11.00000    0.02200    0.02882 =
         0.01751   -0.00212    0.00123   -0.01054
AFIX  23
H23A  2    0.554952    0.043971    0.637961    11.00000   -1.20000
H23B  2    0.505581    0.004076    0.562056    11.00000   -1.20000
AFIX   0
C23A  1    0.701982    0.532620    0.498690    11.00000    0.02712    0.02044 =
         0.02699    0.00885    0.00291    0.00183
AFIX  23
H23C  2    0.783774    0.535537    0.487188    11.00000   -1.20000
H23D  2    0.658066    0.571271    0.466682    11.00000   -1.20000
AFIX   0
C24   1    0.549811    0.126714    0.550280    11.00000    0.01904    0.02525 =
         0.02268   -0.00665    0.00123   -0.00318
AFIX  23
H24A  2    0.488885    0.157898    0.573630    11.00000   -1.20000
H24B  2    0.531795    0.123433    0.496690    11.00000   -1.20000
AFIX   0
C24A  1    0.656095    0.446179    0.488485    11.00000    0.02496    0.02350 =
         0.02146    0.00439    0.00016    0.00181
AFIX  23
H24C  2    0.690282    0.419224    0.446126    11.00000   -1.20000
H24D  2    0.571744    0.446163    0.480822    11.00000   -1.20000
AFIX   0
C25   1    0.667591    0.165327    0.566515    11.00000    0.01886    0.01709 =
         0.02547   -0.00414   -0.00006   -0.00096
AFIX  23
H25A  2    0.688170    0.202416    0.526404    11.00000   -1.20000
H25B  2    0.669493    0.195855    0.613413    11.00000   -1.20000
AFIX   0
C25A  1    0.692857    0.404121    0.560724    11.00000    0.02535    0.01443 =
         0.02081    0.00134    0.00228    0.00096
AFIX  23
H25C  2    0.636919    0.361952    0.573724    11.00000   -1.20000
H25D  2    0.769253    0.378788    0.557650    11.00000   -1.20000
AFIX   0
C31   1    0.989519    0.546956    0.646193    11.00000    0.01379    0.01242 =
         0.01748   -0.00144   -0.00021   -0.00037
C31A  1    0.726542    0.008890    0.768097    11.00000    0.01755    0.01151 =
         0.01299   -0.00002   -0.00126    0.00052
C32   1    1.040544    0.580127    0.584889    11.00000    0.02106    0.01432 =
         0.01584   -0.00327    0.00156   -0.00005
AFIX  43
H32   2    1.062137    0.545408    0.546217    11.00000   -1.20000
AFIX   0
C32A  1    0.627823   -0.015502    0.803011    11.00000    0.01735    0.01451 =
         0.01951   -0.00069    0.00234    0.00087
AFIX  43
H32A  2    0.577465    0.024312    0.821081    11.00000   -1.20000
AFIX   0
C33   1    1.059886    0.662912    0.579980    11.00000    0.02246    0.01655 =
         0.01453   -0.00003    0.00132   -0.00066
AFIX  43
H33   2    1.095087    0.685311    0.538576    11.00000   -1.20000
AFIX   0
C33A  1    0.603259   -0.097103    0.811322    11.00000    0.01837    0.01692 =
         0.02109    0.00107    0.00308   -0.00246
AFIX  43
H33A  2    0.536432   -0.113975    0.834836    11.00000   -1.20000
AFIX   0
C34   1    1.026649    0.712516    0.636982    11.00000    0.01817    0.01126 =
         0.01686   -0.00058   -0.00149   -0.00010
C34A  1    0.678794   -0.153801    0.784411    11.00000    0.02169    0.01202 =
         0.01686    0.00149   -0.00235   -0.00266
C35   1    0.974191    0.682376    0.697796    11.00000    0.01829    0.01342 =
         0.01770   -0.00259    0.00123    0.00141
AFIX  43
H35   2    0.951597    0.717718    0.735747    11.00000   -1.20000
AFIX   0
C35A  1    0.775785   -0.131989    0.748808    11.00000    0.02146    0.01349 =
         0.02002   -0.00138    0.00080    0.00303
AFIX  43
H35A  2    0.825159   -0.172141    0.730246    11.00000   -1.20000
AFIX   0
C36   1    0.955261    0.599072    0.702115    11.00000    0.01656    0.01407 =
         0.01777   -0.00075    0.00259    0.00011
AFIX  43
H36   2    0.918811    0.577261    0.743297    11.00000   -1.20000
AFIX   0
C36A  1    0.799322   -0.049969    0.740824    11.00000    0.01699    0.01406 =
         0.01730    0.00047    0.00218    0.00077
AFIX  43
H36A  2    0.865697   -0.033649    0.716530    11.00000   -1.20000
AFIX   0
N41   4    1.050046    0.800388    0.632625    11.00000    0.02675    0.01248 =
         0.01844    0.00003   -0.00070   -0.00051
N41A  4    0.652472   -0.240502    0.792196    11.00000    0.03121    0.01314 =
         0.02542    0.00106   -0.00070   -0.00388
O42   5    1.100596    0.825688    0.579957    11.00000    0.06713    0.01774 =
         0.02248    0.00236    0.01420   -0.00788
O42A  5    0.558406   -0.259865    0.812790    11.00000    0.03778    0.02166 =
         0.05425    0.00522    0.01230   -0.01020
O43   5    1.020276    0.843750    0.683306    11.00000    0.03059    0.01449 =
         0.02883   -0.00531    0.00602    0.00122
O43A  5    0.727220   -0.289687    0.777664    11.00000    0.03889    0.01329 =
         0.05059   -0.00215    0.00327    0.00200
HKLF 4


REM  kg83ag_auto_a.res in P2(1)/c
REM wR2 = 0.0669, GooF = S = 1.021, Restrained GooF = 1.021 for all data
REM R1 = 0.0290 for 9069 Fo > 4sig(Fo) and 0.0403 for all 10869 data
REM 496 parameters refined using 0 restraints

END

WGHT      0.0317      1.8871

REM Highest difference peak  0.583,  deepest hole -0.488,  1-sigma level  0.072
Q1    1   1.0309  0.2301  0.5908  11.00000  0.05    0.58
Q2    1   0.6678  0.3241  0.7966  11.00000  0.05    0.49
Q3    1   0.8998  0.0660  0.5795  11.00000  0.05    0.48
Q4    1   0.9572  0.6408  0.7001  11.00000  0.05    0.47
;
_shelx_res_checksum              65752
